# Supplementary material for: Investigation of the Correlation between Enterovirus Infection and the Climate Factor Complex Including the Ping-Year Factor and El Niño-Southern Oscillation in Taiwan
Source: Viruses. 2024 Mar 20;16(3):471. doi: 10.3390/v16030471 (PMC10975746; doi:10.3390/v16030471)
Supplement: Supplementary file 1 [file viruses-16-00471-s001.zip › Supplementary Table S1.xlsx]

## Sheet: Senstivity 1
				2007	2008	2009	2010	2011	2012	2013	2014	2015	2016	2017	2018	2019	2020	2021	2022	2020-2022
	Predictors	Incidence Rate Ratio	p-value	Incidence Rate Ratio	Incidence Rate Ratio	Incidence Rate Ratio	Incidence Rate Ratio	Incidence Rate Ratio	Incidence Rate Ratio	Incidence Rate Ratio	Incidence Rate Ratio	Incidence Rate Ratio	Incidence Rate Ratio	Incidence Rate Ratio	Incidence Rate Ratio	Incidence Rate Ratio	Incidence Rate Ratio	Incidence Rate Ratio	Incidence Rate Ratio	Incidence Rate Ratio
incidence rate of enterovirus infections	NPY	1.236	0	1.164	1.261	1.184	1.499	1.277	1.208	1.151	1.218	1.217	1.183	1.289	1.227	1.335	1.145	1.128	1.372	1.143
	La Niña	0.964	0	0.99	0.964	0.933	0.895	0.967	0.967	0.971	0.97	0.974	0.959	0.962	0.957	0.968	0.983	0.986	0.972	1.019
	NPY	1.285	0	1.251	1.294	1.159	1.418	1.301	1.256	1.197	1.283	1.386	1.211	1.343	1.286	1.454	1.213	1.201	1.419	1.234
	La Niña (PY)	1.032	2.30051e-112	1.088	1.032	0.983	0.895	1.032	1.032	1.032	1.032	1.032	1.032	1.034	1.032	1.066	1.055	1.059	1.032	1.087
	La Niña (NPY)	0.89	0	0.844	0.893	0.934	1.027	0.899	0.89	0.889	0.89	0.799	0.867	0.888	0.89	0.862	0.87	0.867	0.93	0.883
incidence rate of EVSCs	NPY	3.378	1.44199e-48	3.059	1.664	3.402	3.183	3.535	2.959	3.795	3.817	3.807	3.632	3.401	3.703	4.668	3.085	3.012	3.762	3.015
	La Niña	1.018	0.393362	1.089	0.934	0.978	1.074	1.016	1.053	1.006	0.985	0.931	1.021	1.022	1.01	1.024	1.044	1.047	1.025	1.086
	NPY	2.375	1.01539e-22	2.327	1.345	1.711	2.409	2.251	1.77	2.733	2.756	2.655	2.594	2.423	2.437	3.22	2.254	2.202	2.665	2.311
	La Niña (PY)	0.77	4.54045e-11	0.785	0.77	0.622	0.759	0.77	0.77	0.77	0.77	0.77	0.77	0.766	0.776	0.781	0.794	0.805	0.77	0.836
	La Niña (NPY)	1.944	1.57156e-34	1.906	1.649	2.407	1.97	2.999	2.239	1.831	1.752	1.748	1.981	1.954	1.927	1.917	1.885	1.859	1.992	1.834
